# Supplementary material for: Probiotic-Based Cleaning Solutions: From Research Hypothesis to Infection Control Applications
Source: Biology (Basel). 2025 Aug 13;14(8):1043. doi: 10.3390/biology14081043 (PMC12383857; doi:10.3390/biology14081043)
Supplement: Supplementary file 1 [file biology-14-01043-s001.zip]

Archive with 1 entries (1 files):
- biology-3789901-Supplementary.pdf
